# Supplementary material for: Diastereo-divergent synthesis of chiral hindered ethers via a synergistic calcium(II)/gold(I) catalyzed cascade hydration/1,4-addition reaction
Source: Nat Commun. 2024 May 1;15:3683. doi: 10.1038/s41467-024-47951-9 (PMC11063041; doi:10.1038/s41467-024-47951-9)
Supplement: Supplementary file 3 — Source Data [file 41467_2024_47951_MOESM3_ESM.xlsx]

## Sheet: Ca-Au-coordinate
S-L3-1
C	-2.704	2.475	-0.328
C	-1.575	2.752	0.441
C	-0.408	3.201	-0.168
C	-0.359	3.377	-1.564
C	-1.518	3.141	-2.316
C	-2.678	2.683	-1.705
H	-3.61	2.112	0.149
H	-1.606	2.63	1.52
H	0.444	3.49	0.442
H	-1.5	3.294	-3.392
H	-3.56	2.484	-2.305
C	0.853	3.795	-2.251
H	0.706	4.417	-3.131
C	2.126	3.459	-1.934
C	3.316	3.97	-2.703
C	3.078	4.936	-3.836
H	2.462	4.482	-4.62
H	2.565	5.839	-3.488
H	4.045	5.211	-4.258
C	2.499	2.542	-0.894
C	3.347	2.063	-0.115
C	4.422	1.567	0.665
C	5.666	1.416	0.023
C	4.283	1.278	2.033
C	6.759	0.978	0.756
H	5.752	1.673	-1.027
C	5.386	0.833	2.746
H	3.32	1.399	2.521
C	6.62	0.684	2.112
H	7.724	0.869	0.27
H	5.28	0.605	3.801
H	7.479	0.34	2.68
O	4.436	3.605	-2.404
P	0	-1.014	0.063
u	1.34	0.799	-0.295
N	0.564	-2.134	1.136
C	-0.277	-3.196	1.617
C	-0.527	-3.319	2.986
C	-0.847	-4.096	0.715
C	-1.358	-4.336	3.443
H	-0.082	-2.618	3.685
C	-1.703	-5.088	1.182
H	-0.628	-4.011	-0.342
C	-1.96	-5.213	2.544
H	-1.546	-4.432	4.509
H	-2.159	-5.773	0.474
H	-2.62	-5.996	2.905
C	1.855	-1.909	1.794
H	2.269	-2.897	2.02
H	2.531	-1.456	1.056
C	1.827	-1.052	3.038
C	2.812	-1.225	4.006
C	0.893	-0.026	3.228
C	2.899	-0.394	5.12
H	3.541	-2.025	3.891
C	0.967	0.815	4.327
H	0.072	0.11	2.53
C	1.979	0.646	5.282
H	3.674	-0.573	5.858
H	0.239	1.606	4.482
O	1.968	1.513	6.312
C	2.96	1.374	7.307
H	2.771	2.167	8.032
H	2.891	0.401	7.808
H	3.967	1.499	6.887
O	-1.475	-0.499	0.517
O	-0.328	-1.876	-1.282
C	-1.079	-1.199	-2.245
C	-0.394	-0.683	-3.359
C	-2.441	-1.079	-2.063
C	-1.103	-0.004	-4.316
H	0.676	-0.849	-3.442
C	-3.179	-0.33	-3.035
C	-2.496	0.204	-4.171
H	-0.599	0.393	-5.193
C	-2.601	-1.317	0.395
C	-3.073	-1.657	-0.856
C	-3.213	-1.73	1.59
C	-4.153	-2.596	-0.927
C	-4.291	-2.571	1.527
H	-2.798	-1.398	2.535
C	-4.769	-3.045	0.281
H	-4.772	-2.91	2.44
C	-3.221	0.969	-5.119
H	-2.692	1.359	-5.985
C	-4.56	-0.045	-2.883
H	-5.085	-0.42	-2.012
C	-4.56	1.218	-4.949
H	-5.105	1.807	-5.68
C	-5.231	0.709	-3.815
H	-6.288	0.919	-3.677
C	-4.606	-3.137	-2.156
H	-4.124	-2.832	-3.079
C	-5.833	-3.977	0.212
H	-6.298	-4.303	1.138
C	-5.632	-4.05	-2.188
H	-5.959	-4.458	-3.14
C	-6.261	-4.468	-0.996
H	-7.075	-5.186	-1.038
S-L3-TS1
C	-2.875	2.302	-0.963
C	-1.93	2.512	0.037
C	-0.698	3.077	-0.276
C	-0.406	3.455	-1.6
C	-1.389	3.286	-2.586
C	-2.607	2.697	-2.273
H	-3.829	1.841	-0.724
H	-2.15	2.233	1.063
H	0.016	3.301	0.513
H	-1.182	3.594	-3.608
H	-3.349	2.54	-3.049
C	0.882	4.032	-1.954
H	0.857	4.863	-2.657
C	2.094	3.632	-1.501
C	3.355	4.37	-1.81
C	3.336	5.575	-2.708
H	2.908	5.328	-3.686
H	2.725	6.372	-2.268
H	4.356	5.937	-2.839
C	2.375	2.451	-0.708
C	3.501	2.142	-0.2
C	4.586	1.58	0.5
C	5.769	1.254	-0.193
C	4.49	1.353	1.888
C	6.839	0.712	0.497
H	5.83	1.457	-1.257
C	5.566	0.793	2.56
H	3.572	1.599	2.413
C	6.736	0.479	1.87
H	7.757	0.469	-0.03
H	5.489	0.606	3.626
H	7.579	0.051	2.407
O	4.395	3.979	-1.302
P	-0.135	-1.05	0.051
u	1.147	0.79	-0.357
N	0.462	-2.089	1.189
C	-0.361	-3.114	1.765
C	-0.609	-3.115	3.14
C	-0.923	-4.097	0.949
C	-1.426	-4.098	3.689
H	-0.172	-2.347	3.769
C	-1.762	-5.057	1.505
H	-0.71	-4.098	-0.114
C	-2.015	-5.061	2.874
H	-1.613	-4.099	4.759
H	-2.211	-5.809	0.864
H	-2.663	-5.818	3.306
C	1.807	-1.874	1.73
H	2.224	-2.863	1.949
H	2.425	-1.45	0.927
C	1.897	-0.986	2.949
C	2.916	-1.195	3.873
C	1.035	0.099	3.155
C	3.103	-0.346	4.963
H	3.589	-2.04	3.747
C	1.209	0.958	4.228
H	0.193	0.263	2.488
C	2.251	0.749	5.141
H	3.898	-0.555	5.671
H	0.536	1.794	4.396
O	2.336	1.636	6.151
C	3.358	1.455	7.108
H	3.247	2.27	7.824
H	3.253	0.496	7.63
H	4.353	1.512	6.647
O	-1.624	-0.574	0.503
O	-0.451	-2.004	-1.239
C	-1.181	-1.378	-2.25
C	-0.476	-0.94	-3.385
C	-2.543	-1.228	-2.092
C	-1.164	-0.314	-4.392
H	0.592	-1.123	-3.443
C	-3.255	-0.516	-3.111
C	-2.554	-0.072	-4.274
H	-0.644	0.02	-5.286
C	-2.746	-1.391	0.375
C	-3.203	-1.754	-0.877
C	-3.384	-1.77	1.568
C	-4.297	-2.679	-0.943
C	-4.475	-2.595	1.508
H	-2.977	-1.424	2.511
C	-4.941	-3.088	0.265
H	-4.975	-2.905	2.42
C	-3.257	0.641	-5.277
H	-2.715	0.959	-6.164
C	-4.627	-0.182	-2.983
H	-5.164	-0.488	-2.092
C	-4.59	0.935	-5.131
H	-5.118	1.484	-5.905
C	-5.275	0.527	-3.965
H	-6.326	0.776	-3.845
C	-4.74	-3.242	-2.165
H	-4.236	-2.972	-3.087
C	-6.022	-4.001	0.2
H	-6.508	-4.296	1.126
C	-5.783	-4.136	-2.193
H	-6.101	-4.561	-3.14
C	-6.44	-4.513	-1.003
H	-7.267	-5.216	-1.041
S-L3-INT1
C	-3.141	2.553	-1.641
C	-2.217	2.691	-0.605
C	-0.936	3.141	-0.877
C	-0.567	3.472	-2.203
C	-1.538	3.388	-3.226
C	-2.805	2.909	-2.95
H	-4.138	2.18	-1.43
H	-2.497	2.441	0.413
H	-0.234	3.317	-0.07
H	-1.267	3.663	-4.242
H	-3.534	2.797	-3.745
C	0.749	3.899	-2.539
H	0.831	4.505	-3.442
C	1.93	3.607	-1.874
C	3.131	4.316	-2.148
C	3.444	5.453	-3.035
H	2.726	5.537	-3.854
H	3.422	6.394	-2.468
H	4.452	5.341	-3.445
C	2.248	2.611	-0.857
C	3.56	2.823	-0.572
C	4.522	2.204	0.321
C	5.898	2.266	0.064
C	4.068	1.526	1.462
C	6.794	1.638	0.92
H	6.262	2.797	-0.81
C	4.967	0.896	2.311
H	3.008	1.517	1.695
C	6.333	0.948	2.04
H	7.859	1.687	0.711
H	4.597	0.382	3.194
H	7.04	0.463	2.707
O	4.081	3.876	-1.37
P	-0.151	-0.835	0.194
u	1.126	0.994	-0.309
N	0.402	-1.827	1.388
C	-0.432	-2.827	1.99
C	-0.754	-2.731	3.345
C	-0.929	-3.88	1.22
C	-1.577	-3.691	3.924
H	-0.365	-1.906	3.932
C	-1.775	-4.819	1.803
H	-0.666	-3.947	0.171
C	-2.098	-4.729	3.154
H	-1.824	-3.618	4.98
H	-2.177	-5.626	1.197
H	-2.751	-5.468	3.608
C	1.823	-1.782	1.767
H	2.218	-2.802	1.712
H	2.351	-1.199	1
C	2.086	-1.187	3.124
C	2.926	-1.826	4.028
C	1.536	0.049	3.488
C	3.239	-1.255	5.263
H	3.355	-2.792	3.772
C	1.831	0.631	4.707
H	0.858	0.559	2.806
C	2.691	-0.017	5.607
H	3.894	-1.785	5.944
H	1.41	1.589	4.996
O	2.916	0.629	6.769
C	3.774	0.018	7.71
H	3.82	0.699	8.56
H	3.379	-0.951	8.042
H	4.782	-0.121	7.3
O	-1.668	-0.363	0.569
O	-0.426	-1.851	-1.07
C	-1.136	-1.305	-2.131
C	-0.413	-0.928	-3.278
C	-2.506	-1.178	-2.022
C	-1.088	-0.406	-4.35
H	0.661	-1.081	-3.291
C	-3.208	-0.566	-3.111
C	-2.489	-0.203	-4.291
H	-0.553	-0.131	-5.255
C	-2.771	-1.205	0.448
C	-3.187	-1.646	-0.793
C	-3.442	-1.527	1.641
C	-4.26	-2.597	-0.836
C	-4.517	-2.372	1.598
H	-3.072	-1.117	2.574
C	-4.935	-2.948	0.373
H	-5.041	-2.637	2.512
C	-3.187	0.381	-5.377
H	-2.631	0.631	-6.278
C	-4.593	-0.268	-3.051
H	-5.146	-0.512	-2.15
C	-4.535	0.633	-5.298
H	-5.061	1.076	-6.138
C	-5.238	0.317	-4.114
H	-6.301	0.533	-4.046
C	-4.65	-3.247	-2.034
H	-4.121	-3.025	-2.954
C	-5.995	-3.886	0.331
H	-6.504	-4.134	1.258
C	-5.674	-4.163	-2.039
H	-5.949	-4.654	-2.968
C	-6.364	-4.48	-0.85
H	-7.175	-5.202	-0.871
S-L3-TS2A-S
P	16.303	1.479	7.867
Au	15.81	1.436	5.623
C	17.878	6.535	6.386
C	18.15	6.809	5.049
C	17.545	6.059	4.048
C	16.686	4.998	4.365
C	16.436	4.724	5.713
C	17.019	5.489	6.714
H	18.322	7.147	7.166
H	18.81	7.633	4.79
H	17.727	6.305	3.005
H	15.759	3.92	5.983
H	16.791	5.273	7.754
C	16.045	4.312	3.225
H	16.056	4.965	2.354
C	16.013	2.926	2.856
C	15.878	2.595	1.511
C	16.114	3.325	0.247
H	17.072	3.033	-0.2
H	15.323	3.098	-0.469
H	16.134	4.408	0.397
C	15.676	1.736	3.625
C	15.328	0.814	2.678
C	14.682	-0.491	2.725
C	13.806	-0.864	1.695
C	14.857	-1.357	3.812
C	13.112	-2.067	1.76
H	13.652	-0.192	0.856
C	14.157	-2.556	3.877
H	15.554	-1.089	4.602
C	13.28	-2.915	2.854
H	12.435	-2.337	0.955
H	14.309	-3.22	4.723
H	12.74	-3.857	2.904
O	15.497	1.329	1.401
N	15.26	2.374	8.802
C	15.551	2.654	10.182
C	14.739	2.124	11.187
C	16.661	3.431	10.523
C	15.051	2.353	12.522
H	13.876	1.526	10.92
C	16.982	3.63	11.862
H	17.283	3.846	9.74
C	16.183	3.088	12.864
H	14.417	1.933	13.298
H	17.866	4.207	12.119
H	16.441	3.24	13.908
C	14.132	3.069	8.168
H	14.301	4.152	8.215
H	14.149	2.778	7.108
O	17.716	2.307	8.037
O	16.648	0.089	8.649
C	18.817	1.658	7.49
C	19.278	2.087	6.232
C	19.397	0.63	8.204
C	20.344	1.439	5.664
H	18.777	2.918	5.745
C	20.468	-0.092	7.588
C	20.95	0.334	6.311
H	20.724	1.754	4.696
C	17.528	0.041	9.728
C	18.871	0.307	9.55
C	16.98	-0.333	10.967
C	19.709	0.322	10.713
C	17.787	-0.387	12.07
H	15.921	-0.56	11.019
C	19.158	-0.042	11.98
H	17.378	-0.672	13.035
C	12.783	2.744	8.744
C	11.911	3.765	9.1
C	12.363	1.418	8.903
C	10.634	3.489	9.586
H	12.224	4.804	9.01
C	11.115	1.127	9.423
H	13.034	0.606	8.629
C	10.233	2.165	9.753
H	9.98	4.313	9.844
H	10.784	0.103	9.568
O	9.017	1.784	10.21
C	8.101	2.798	10.555
H	7.197	2.289	10.891
H	8.486	3.427	11.369
H	7.861	3.434	9.692
C	21.048	-1.242	8.18
H	20.667	-1.595	9.131
C	22.017	-0.374	5.704
H	22.38	-0.036	4.737
C	22.073	-1.912	7.558
H	22.5	-2.795	8.026
C	22.572	-1.471	6.314
H	23.386	-2.008	5.836
C	21.065	0.731	10.665
H	21.489	1.046	9.718
C	19.987	-0.029	13.127
H	19.555	-0.32	14.082
C	21.84	0.745	11.799
H	22.876	1.066	11.738
C	21.303	0.35	13.043
H	21.929	0.358	13.93
Ca	13.057	6.784	3.279
P	14.108	8.57	5.447
P	12.372	4.078	0.963
O	10.862	3.558	0.729
O	14.39	8.33	7.051
O	13.011	3.75	-0.503
O	14.724	10.069	5.135
O	12.316	5.548	1.289
O	14.849	7.501	4.678
O	12.64	8.61	5.119
O	13.117	3.204	1.954
O	11.41	5.576	4.51
O	12.172	8.556	2.025
C	10.842	0.394	-1.148
C	15.543	11.447	8.67
C	14.504	9.35	7.975
C	14.694	12.619	10.657
H	14.02	12.631	11.51
C	13.688	9.35	9.142
C	15.546	13.667	10.418
H	15.561	14.525	11.084
C	10.807	3.896	-4.051
C	12.231	3.773	-1.646
C	16.051	10.328	5.402
C	16.914	10.824	4.38
C	9.935	1.437	1.335
C	11.293	2.791	-1.894
C	16.401	12.555	8.442
H	17.056	12.559	7.579
C	18.778	10.626	5.961
C	16.477	10.239	6.711
C	15.49	10.303	7.807
C	10.169	-0.439	-0.207
C	9.039	3.101	-5.506
H	8.473	3.169	-6.43
C	10.015	-1.82	-0.491
H	9.488	-2.443	0.227
C	11.804	4.849	-3.751
H	12.016	5.641	-4.465
C	13.795	10.417	10.009
H	13.182	10.413	10.907
C	17.874	10.271	7
C	12.487	4.815	-2.56
C	10.513	2.874	-3.099
C	9.414	2.017	-3.372
H	9.123	1.271	-2.643
C	14.665	11.502	9.787
C	10.633	2.237	0.397
C	8.703	2.128	-4.542
H	7.865	1.461	-4.721
C	10.964	1.789	-0.866
C	18.25	10.983	4.702
H	18.92	11.41	3.96
C	18.392	9.964	8.282
H	17.704	9.697	9.077
C	9.674	0.128	0.988
H	9.102	-0.497	1.668
C	16.396	13.634	9.292
H	17.054	14.476	9.091
C	11.23	-1.54	-2.557
H	11.655	-1.979	-3.455
C	20.646	10.345	7.479
H	21.713	10.368	7.679
C	11.371	-0.194	-2.323
H	11.902	0.434	-3.031
C	11.03	5.818	5.869
H	11.714	6.569	6.264
H	10.015	6.223	5.921
H	11.093	4.895	6.455
C	20.169	10.665	6.233
H	20.85	10.947	5.434
C	19.748	9.987	8.51
H	20.134	9.733	9.493
C	10.537	-2.361	-1.64
H	10.423	-3.421	-1.845
C	10.067	3.974	-5.256
H	10.323	4.751	-5.971
C	12.105	9.953	2.316
H	12.243	10.048	3.392
H	12.894	10.5	1.791
H	11.126	10.355	2.034
H	11.98	8.409	1.084
H	10.735	5.014	4.096
O	14.239	4.61	3.592
H	13.73	3.92	2.878
C	9.515	2.008	2.629
C	8.825	3.237	2.675
C	9.872	1.346	3.818
C	8.402	3.924	1.499
C	8.513	3.827	3.948
C	9.459	1.893	5.082
C	10.654	0.153	3.83
C	7.761	5.128	1.574
H	8.592	3.473	0.531
C	7.849	5.09	3.986
C	8.824	3.135	5.121
C	9.703	1.145	6.267
H	11.074	-0.199	2.897
C	10.905	-0.516	4.993
C	7.488	5.728	2.832
H	7.446	5.63	0.663
H	7.625	5.526	4.956
H	8.551	3.562	6.084
C	10.385	-0.039	6.226
H	9.342	1.538	7.215
H	11.516	-1.412	4.971
H	6.977	6.685	2.872
H	10.568	-0.599	7.141
C	13.488	5.85	-2.241
C	14.842	5.612	-2.53
C	13.07	7.112	-1.78
C	15.297	4.359	-3.034
C	15.81	6.657	-2.318
C	14.039	8.162	-1.608
C	11.7	7.408	-1.515
C	16.624	4.143	-3.284
H	14.57	3.574	-3.21
C	17.183	6.39	-2.591
C	15.389	7.904	-1.862
C	13.593	9.453	-1.194
H	10.967	6.616	-1.623
C	11.305	8.669	-1.153
C	17.582	5.169	-3.055
H	16.953	3.181	-3.664
H	17.904	7.187	-2.429
H	16.116	8.699	-1.715
C	12.264	9.706	-1.003
H	14.334	10.234	-1.062
H	10.251	8.886	-1.014
H	18.63	4.979	-3.264
H	11.94	10.706	-0.734
C	16.435	11.292	3.058
C	17.102	10.871	1.881
C	15.39	12.24	2.971
C	18.183	9.934	1.878
C	16.682	11.388	0.606
C	14.921	12.669	1.682
C	14.792	12.83	4.121
C	18.843	9.602	0.729
H	18.468	9.459	2.808
C	17.401	11.021	-0.569
C	15.58	12.236	0.535
C	13.818	13.567	1.603
H	15.18	12.585	5.101
C	13.752	13.707	4.007
C	18.463	10.165	-0.514
H	19.666	8.895	0.766
H	17.088	11.454	-1.515
H	15.249	12.597	-0.435
C	13.239	14.063	2.734
H	13.465	13.864	0.621
H	13.314	14.14	4.899
H	19.013	9.914	-1.415
H	12.403	14.751	2.666
C	12.812	8.25	9.634
C	13.307	7.456	10.692
C	11.468	8.145	9.24
C	14.683	7.442	11.07
C	12.405	6.625	11.437
C	10.596	7.236	9.933
C	10.91	8.973	8.229
C	15.125	6.695	12.122
H	15.393	8.025	10.497
C	12.893	5.918	12.575
C	11.076	6.527	11.03
C	9.233	7.141	9.532
H	11.54	9.678	7.702
C	9.587	8.876	7.897
C	14.217	5.943	12.907
H	16.184	6.681	12.361
H	12.187	5.336	13.16
H	10.392	5.896	11.59
C	8.739	7.94	8.544
H	8.59	6.441	10.056
H	9.183	9.535	7.137
H	14.58	5.385	13.762
H	7.69	7.88	8.27
O	14.764	6.844	1.564
H	14.321	6.737	0.706
C	15.605	7.996	1.541
H	16.44	7.857	0.848
H	15.044	8.892	1.257
H	15.978	8.117	2.558
H	14.125	4.207	4.469
S-L3-TS2A-R
P	15.514	-0.808	6.939
Au	15.936	1.366	6.262
C	15.88	1.082	0.48
C	16.135	2.406	0.133
C	16.2	3.375	1.125
C	16.04	3.03	2.475
C	15.796	1.693	2.809
C	15.706	0.728	1.817
H	15.798	0.321	-0.291
H	16.252	2.695	-0.906
H	16.355	4.417	0.854
H	15.634	1.424	3.85
H	15.479	-0.3	2.077
C	16.032	4.137	3.438
H	16.154	5.087	2.924
C	16.544	4.199	4.783
C	17.182	5.364	5.191
C	17.716	6.559	4.498
H	17.431	7.464	5.041
H	18.811	6.504	4.457
H	17.335	6.642	3.48
C	16.432	3.33	5.955
C	16.975	4.083	6.971
C	17.151	3.945	8.415
C	18.027	4.816	9.085
C	16.446	2.999	9.17
C	18.199	4.729	10.46
H	18.572	5.563	8.518
C	16.63	2.909	10.544
H	15.727	2.344	8.684
C	17.506	3.773	11.196
H	18.886	5.41	10.957
H	16.078	2.168	11.111
H	17.64	3.701	12.272
O	17.454	5.287	6.487
N	15.671	-2.104	5.902
C	15.629	-3.452	6.396
C	16.723	-4.299	6.212
C	14.5	-3.915	7.073
C	16.689	-5.595	6.715
H	17.604	-3.951	5.682
C	14.485	-5.204	7.596
H	13.647	-3.26	7.206
C	15.575	-6.049	7.419
H	17.542	-6.249	6.563
H	13.611	-5.546	8.141
H	15.557	-7.058	7.819
C	16.268	-1.88	4.585
H	16.293	-0.797	4.42
H	17.317	-2.204	4.563
O	13.995	-1.027	7.527
O	16.434	-1.092	8.266
C	13.728	-0.147	8.58
C	13.042	1.047	8.292
C	14.197	-0.473	9.835
C	12.832	1.949	9.306
H	12.686	1.222	7.282
C	14.023	0.482	10.885
C	13.324	1.698	10.611
H	12.309	2.882	9.112
C	16.053	-1.993	9.252
C	14.938	-1.74	10.026
C	16.874	-3.119	9.443
C	14.532	-2.736	10.97
C	16.526	-4.049	10.385
H	17.753	-3.234	8.819
C	15.342	-3.899	11.15
H	17.144	-4.93	10.537
C	15.487	-2.543	3.482
C	14.135	-2.842	3.618
C	16.108	-2.816	2.259
C	13.406	-3.401	2.568
H	13.64	-2.652	4.566
C	15.399	-3.362	1.204
H	17.166	-2.593	2.132
C	14.04	-3.67	1.353
H	12.357	-3.635	2.715
H	15.876	-3.584	0.255
O	13.441	-4.23	0.279
C	12.112	-4.673	0.429
H	11.844	-5.148	-0.516
H	12.024	-5.406	1.242
H	11.43	-3.835	0.615
C	14.568	0.289	12.179
H	15.132	-0.613	12.386
C	13.157	2.648	11.648
H	12.636	3.574	11.424
C	14.39	1.233	13.163
H	14.813	1.068	14.149
C	13.669	2.417	12.9
H	13.538	3.154	13.686
C	13.328	-2.631	11.711
H	12.691	-1.765	11.563
C	14.937	-4.887	12.081
H	15.567	-5.763	12.214
C	12.958	-3.613	12.599
H	12.029	-3.515	13.153
C	13.772	-4.75	12.795
H	13.47	-5.515	13.504
Ca	13.12	6.658	3.343
P	14.148	8.516	5.464
P	12.411	4.001	0.971
O	10.874	3.549	0.728
O	14.416	8.318	7.07
O	13.028	3.697	-0.51
O	14.738	10.018	5.117
O	12.419	5.467	1.325
O	14.913	7.434	4.731
O	12.685	8.518	5.109
O	13.084	3.07	1.959
O	11.386	5.552	4.541
O	12.195	8.384	2.041
C	10.748	0.408	-1.182
C	15.494	11.483	8.645
C	14.504	9.354	7.979
C	14.611	12.666	10.61
H	13.935	12.675	11.461
C	13.682	9.354	9.141
C	15.436	13.731	10.356
H	15.429	14.6	11.008
C	10.77	3.943	-4.029
C	12.233	3.758	-1.642
C	16.055	10.32	5.4
C	16.916	10.83	4.381
C	9.918	1.437	1.33
C	11.267	2.802	-1.896
C	16.324	12.609	8.4
H	16.982	12.615	7.539
C	18.768	10.71	5.983
C	16.471	10.261	6.715
C	15.472	10.324	7.8
C	10.059	-0.418	-0.248
C	8.957	3.215	-5.463
H	8.377	3.308	-6.377
C	9.824	-1.778	-0.571
H	9.27	-2.391	0.136
C	11.789	4.871	-3.729
H	12.004	5.671	-4.432
C	13.764	10.434	9.993
H	13.146	10.431	10.887
C	17.863	10.343	7.018
C	12.487	4.812	-2.548
C	10.466	2.919	-3.084
C	9.337	2.099	-3.346
H	9.034	1.356	-2.62
C	14.612	11.534	9.758
C	10.617	2.235	0.391
C	8.608	2.243	-4.502
H	7.747	1.603	-4.672
C	10.922	1.793	-0.879
C	18.243	11.028	4.712
H	18.907	11.461	3.969
C	18.375	10.08	8.311
H	17.688	9.794	9.101
C	9.615	0.141	0.971
H	9.034	-0.476	1.652
C	16.29	13.702	9.232
H	16.926	14.556	9.019
C	11.011	-1.501	-2.653
H	11.394	-1.935	-3.572
C	20.622	10.541	7.533
H	21.684	10.613	7.747
C	11.229	-0.173	-2.381
H	11.778	0.448	-3.082
C	10.959	5.875	5.869
H	11.657	6.613	6.262
H	9.961	6.322	5.856
H	10.958	4.978	6.498
C	20.151	10.811	6.272
H	20.832	11.102	5.476
C	19.724	10.167	8.558
H	20.106	9.948	9.551
C	10.287	-2.309	-1.748
H	10.104	-3.353	-1.987
C	10.013	4.055	-5.222
H	10.278	4.834	-5.933
C	12.059	9.781	2.31
H	12.172	9.896	3.387
H	12.834	10.357	1.794
H	11.07	10.134	2.001
H	11.996	8.207	1.106
H	10.703	5.008	4.118
O	14.205	4.369	3.685
H	13.692	3.718	2.935
C	9.515	2.008	2.629
C	8.825	3.237	2.675
C	9.872	1.346	3.818
C	8.402	3.924	1.499
C	8.513	3.827	3.948
C	9.459	1.893	5.082
C	10.654	0.153	3.83
C	7.761	5.128	1.574
H	8.592	3.473	0.531
C	7.849	5.09	3.986
C	8.824	3.135	5.121
C	9.703	1.145	6.267
H	11.074	-0.199	2.897
C	10.905	-0.516	4.993
C	7.488	5.728	2.832
H	7.446	5.63	0.663
H	7.625	5.526	4.956
H	8.551	3.562	6.084
C	10.385	-0.04	6.225
H	9.342	1.538	7.215
H	11.516	-1.412	4.971
H	6.977	6.685	2.872
H	10.568	-0.599	7.141
C	13.488	5.85	-2.241
C	14.842	5.612	-2.53
C	13.07	7.112	-1.78
C	15.297	4.359	-3.034
C	15.81	6.657	-2.318
C	14.039	8.162	-1.608
C	11.7	7.408	-1.515
C	16.624	4.143	-3.284
H	14.57	3.574	-3.21
C	17.183	6.39	-2.591
C	15.389	7.904	-1.862
C	13.593	9.453	-1.194
H	10.967	6.616	-1.623
C	11.305	8.669	-1.153
C	17.582	5.169	-3.055
H	16.953	3.181	-3.664
H	17.904	7.187	-2.429
H	16.116	8.699	-1.715
C	12.264	9.706	-1.003
H	14.334	10.234	-1.062
H	10.251	8.886	-1.014
H	18.63	4.979	-3.264
H	11.94	10.706	-0.734
C	16.435	11.292	3.058
C	17.102	10.871	1.881
C	15.39	12.24	2.971
C	18.183	9.934	1.878
C	16.682	11.388	0.606
C	14.921	12.669	1.682
C	14.792	12.83	4.121
C	18.843	9.602	0.729
H	18.468	9.459	2.808
C	17.401	11.021	-0.569
C	15.58	12.236	0.535
C	13.818	13.567	1.603
H	15.18	12.585	5.101
C	13.752	13.707	4.007
C	18.463	10.165	-0.514
H	19.666	8.895	0.766
H	17.088	11.454	-1.515
H	15.249	12.597	-0.435
C	13.239	14.063	2.734
H	13.465	13.864	0.621
H	13.314	14.14	4.899
H	19.013	9.914	-1.415
H	12.403	14.751	2.666
C	12.812	8.25	9.634
C	13.307	7.456	10.692
C	11.468	8.145	9.24
C	14.683	7.442	11.07
C	12.405	6.625	11.437
C	10.596	7.235	9.933
C	10.91	8.973	8.229
C	15.125	6.695	12.122
H	15.393	8.025	10.497
C	12.893	5.918	12.575
C	11.076	6.528	11.031
C	9.233	7.141	9.532
H	11.54	9.678	7.702
C	9.587	8.876	7.897
C	14.217	5.943	12.907
H	16.184	6.681	12.361
H	12.187	5.336	13.16
H	10.392	5.895	11.59
C	8.739	7.94	8.544
H	8.59	6.441	10.056
H	9.183	9.535	7.137
H	14.58	5.385	13.762
H	7.69	7.88	8.27
O	14.849	6.774	1.671
H	14.408	6.564	0.832
C	15.562	8.006	1.562
H	16.42	7.903	0.892
H	14.913	8.81	1.203
H	15.902	8.248	2.568
H	14.077	3.989	4.572
S-L3-TS2B-S
C	-7.637	3.804	-7.726
C	-7.911	5.158	-7.7
C	-6.904	6.082	-8.115
C	-5.698	5.578	-8.679
C	-5.542	4.184	-8.822
C	-6.477	3.284	-8.353
H	-7.954	7.88	-7.521
C	-7.048	7.485	-7.967
C	-4.691	6.484	-9.098
H	-4.658	3.801	-9.324
C	-4.858	7.837	-8.939
C	-6.045	8.338	-8.362
H	-3.781	6.083	-9.536
H	-4.078	8.524	-9.253
H	-6.166	9.409	-8.227
C	-9.262	5.633	-7.338
C	-10.037	6.366	-8.296
C	-9.831	5.307	-6.122
C	-9.608	6.582	-9.631
C	-11.325	6.844	-7.916
C	-11.109	5.774	-5.73
C	-10.4	7.266	-10.522
H	-8.648	6.196	-9.952
C	-12.109	7.565	-8.852
C	-11.811	6.554	-6.624
C	-11.657	7.776	-10.129
H	-10.054	7.416	-11.54
H	-13.081	7.936	-8.537
H	-12.79	6.924	-6.333
H	-12.264	8.326	-10.842
O	-8.584	2.923	-7.224
O	-9.11	4.501	-5.248
P	-9.046	2.928	-5.61
O	-8.034	2.207	-4.772
O	-10.419	2.304	-5.746
Ca	-10.28	0.775	-7.388
P	-10.793	-1.857	-8.244
O	-9.577	-1.022	-8.561
O	-11.571	-1.27	-7.086
O	-10.476	-3.435	-7.97
C	-13.728	-7.457	-10.768
C	-12.762	-6.507	-10.539
C	-13.111	-5.145	-10.368
C	-14.493	-4.787	-10.407
C	-15.463	-5.789	-10.657
C	-15.091	-7.097	-10.839
H	-13.441	-8.497	-10.892
H	-11.719	-6.798	-10.48
C	-12.143	-4.118	-10.135
C	-14.876	-3.445	-10.178
H	-16.511	-5.5	-10.693
H	-15.843	-7.858	-11.026
C	-13.954	-2.465	-9.885
C	-12.589	-2.844	-9.861
H	-15.931	-3.185	-10.221
C	-10.687	-4.403	-10.145
C	-10.055	-4.946	-11.308
C	-9.918	-4.163	-9.018
C	-10.721	-5.059	-12.553
C	-8.688	-5.342	-11.229
C	-8.602	-4.69	-8.871
C	-10.066	-5.551	-13.656
H	-11.755	-4.74	-12.632
C	-8.045	-5.858	-12.381
C	-8.02	-5.253	-9.987
C	-8.718	-5.961	-13.572
H	-10.591	-5.622	-14.605
H	-7.005	-6.166	-12.302
H	-7.019	-5.665	-9.898
H	-8.217	-6.353	-14.452
O	-11.651	-1.868	-9.621
O	-11.753	1.931	-8.727
H	-12.448	1.544	-9.286
O	-8.893	-0.208	-5.17
C	-11.654	3.329	-8.987
H	-12.628	3.814	-8.869
H	-10.962	3.741	-8.253
H	-11.271	3.515	-9.995
C	-7.901	-4.823	-7.562
C	-7.813	-6.104	-6.974
C	-7.296	-3.722	-6.932
C	-8.366	-7.275	-7.58
C	-7.04	-6.28	-5.767
C	-6.632	-3.89	-5.669
C	-7.322	-2.429	-7.511
C	-8.259	-8.501	-6.975
H	-8.876	-7.179	-8.532
C	-6.957	-7.578	-5.18
C	-6.471	-5.171	-5.145
C	-6.032	-2.785	-5.055
H	-7.818	-2.28	-8.46
C	-6.732	-1.365	-6.893
C	-7.6	-8.647	-5.736
H	-8.684	-9.38	-7.449
H	-6.319	-7.708	-4.309
H	-5.922	-5.291	-4.214
C	-6.074	-1.556	-5.636
H	-5.597	-2.922	-4.07
H	-6.766	-0.383	-7.357
H	-7.53	-9.631	-5.281
H	-5.606	-0.707	-5.147
C	-14.374	-1.068	-9.611
C	-13.975	-0.03	-10.48
C	-15.177	-0.788	-8.488
C	-13.135	-0.255	-11.611
C	-14.428	1.312	-10.234
C	-15.652	0.554	-8.271
C	-15.531	-1.787	-7.53
C	-12.746	0.775	-12.423
H	-12.804	-1.265	-11.829
C	-14.024	2.354	-11.119
C	-15.264	1.568	-9.146
C	-16.511	0.814	-7.162
H	-15.141	-2.791	-7.654
C	-16.332	-1.49	-6.463
C	-13.197	2.101	-12.177
H	-12.107	0.577	-13.279
H	-14.389	3.361	-10.929
H	-15.624	2.582	-8.979
C	-16.845	-0.177	-6.284
H	-16.893	1.824	-7.03
H	-16.585	-2.265	-5.746
H	-12.899	2.904	-12.846
H	-17.505	0.033	-5.446
C	-11.745	5.458	-4.429
C	-11.345	6.129	-3.258
C	-12.856	4.593	-4.412
C	-10.255	7.049	-3.242
C	-12.087	5.932	-2.042
C	-13.589	4.397	-3.188
C	-13.275	3.865	-5.567
C	-9.931	7.736	-2.106
H	-9.69	7.21	-4.154
C	-11.709	6.658	-0.875
C	-13.184	5.069	-2.035
C	-14.709	3.512	-3.185
H	-12.705	3.981	-6.48
C	-14.338	3.008	-5.519
C	-10.669	7.544	-0.907
H	-9.104	8.44	-2.117
H	-12.275	6.498	0.039
H	-13.743	4.929	-1.113
C	-15.073	2.835	-4.315
H	-15.26	3.384	-2.257
H	-14.621	2.447	-6.405
H	-10.402	8.107	-0.016
H	-15.919	2.153	-4.302
C	-6.285	1.849	-8.662
C	-7.175	1.206	-9.553
C	-5.119	1.187	-8.221
C	-8.32	1.852	-10.112
C	-6.893	-0.138	-9.99
C	-4.819	-0.131	-8.713
C	-4.202	1.783	-7.301
C	-9.152	1.195	-10.982
H	-8.511	2.892	-9.865
C	-7.808	-0.799	-10.863
C	-5.717	-0.761	-9.573
C	-3.609	-0.765	-8.305
H	-4.441	2.754	-6.88
C	-3.041	1.151	-6.951
C	-8.914	-0.159	-11.339
H	-9.991	1.721	-11.435
H	-7.599	-1.829	-11.144
H	-5.498	-1.768	-9.923
C	-2.731	-0.136	-7.47
H	-3.4	-1.766	-8.674
H	-2.358	1.624	-6.25
H	-9.611	-0.673	-11.994
H	-1.815	-0.634	-7.167
H	-8.14	-0.829	-5.339
H	-8.501	0.691	-4.815
C	-9.16	-5.034	-3.442
C	-8.689	-4.102	-2.518
C	-8.912	-2.745	-2.713
C	-9.601	-2.304	-3.85
C	-10.078	-3.25	-4.768
C	-9.857	-4.606	-4.568
H	-8.987	-6.095	-3.284
H	-8.164	-4.436	-1.627
H	-8.581	-2.026	-1.972
H	-10.652	-2.917	-5.624
H	-10.229	-5.325	-5.291
C	-9.998	-0.892	-4.065
H	-10.861	-0.852	-4.728
C	-10.084	0.073	-2.987
C	-11.206	0.841	-2.79
C	-12.514	0.911	-3.469
H	-12.701	0.02	-4.075
H	-13.324	1.007	-2.742
H	-12.546	1.781	-4.13
C	-9.085	0.485	-2.025
C	-9.712	1.464	-1.304
C	-9.275	2.317	-0.208
C	-9.628	3.672	-0.164
C	-8.476	1.789	0.815
C	-9.16	4.484	0.863
H	-10.255	4.087	-0.948
C	-8.012	2.605	1.841
H	-8.246	0.727	0.805
C	-8.344	3.958	1.864
H	-9.432	5.536	0.873
H	-7.411	2.176	2.638
H	-7.983	4.596	2.665
O	-10.997	1.679	-1.765
Au	-7.09	0.111	-1.995
P	-4.816	-0.09	-1.928
N	-4.171	-1.434	-1.21
C	-2.767	-1.71	-1.279
C	-2.351	-2.856	-1.957
C	-1.833	-0.862	-0.685
C	-0.994	-3.148	-2.052
H	-3.097	-3.499	-2.415
C	-0.476	-1.153	-0.798
H	-2.174	0.02	-0.154
C	-0.056	-2.292	-1.479
H	-0.669	-4.039	-2.582
H	0.253	-0.485	-0.349
H	1.004	-2.516	-1.561
C	-4.922	-2.069	-0.105
H	-5.989	-1.953	-0.335
H	-4.689	-3.139	-0.135
O	-4.151	1.205	-1.154
O	-4.088	0.007	-3.388
C	-4.595	2.386	-1.752
C	-5.701	3.038	-1.181
C	-3.968	2.81	-2.906
C	-6.23	4.127	-1.821
H	-6.13	2.657	-0.26
C	-4.52	3.944	-3.585
C	-5.67	4.591	-3.035
H	-7.102	4.628	-1.41
C	-2.889	0.679	-3.591
C	-2.794	2.044	-3.388
C	-1.819	-0.102	-4.063
C	-1.513	2.657	-3.584
C	-0.612	0.491	-4.316
H	-1.978	-1.164	-4.205
C	-0.423	1.874	-4.076
H	0.224	-0.101	-4.68
C	-4.591	-1.481	1.237
C	-5.169	-0.28	1.644
C	-3.633	-2.072	2.067
C	-4.81	0.329	2.842
H	-5.909	0.204	1.01
C	-3.268	-1.484	3.267
H	-3.162	-3.004	1.765
C	-3.853	-0.276	3.663
H	-5.272	1.269	3.122
H	-2.527	-1.937	3.918
O	-3.43	0.226	4.844
C	-3.992	1.442	5.282
H	-3.523	1.662	6.241
H	-3.781	2.259	4.579
H	-5.078	1.356	5.421
C	-3.996	4.437	-4.807
H	-3.125	3.958	-5.24
C	-6.241	5.695	-3.714
H	-7.127	6.16	-3.288
C	-4.564	5.521	-5.433
H	-4.139	5.892	-6.36
C	-5.697	6.159	-4.885
H	-6.134	7.008	-5.4
C	-1.27	4.017	-3.265
H	-2.075	4.613	-2.849
C	0.837	2.489	-4.283
H	1.652	1.882	-4.668
C	-0.033	4.58	-3.466
H	0.13	5.623	-3.209
C	1.03	3.816	-3.992
H	2.001	4.276	-4.151
S-L3-TS2B-R
C	-7.537	4.265	-7.426
C	-7.647	5.593	-7.061
C	-6.498	6.435	-7.169
C	-5.321	5.909	-7.778
C	-5.329	4.585	-8.269
C	-6.406	3.737	-8.103
H	-7.36	8.166	-6.198
C	-6.475	7.765	-6.682
C	-4.176	6.735	-7.903
H	-4.455	4.221	-8.803
C	-4.187	8.023	-7.43
C	-5.345	8.536	-6.807
H	-3.288	6.325	-8.377
H	-3.304	8.648	-7.526
H	-5.342	9.552	-6.422
C	-8.965	6.133	-6.647
C	-9.575	7.176	-7.417
C	-9.651	5.604	-5.568
C	-9.02	7.664	-8.628
C	-10.816	7.721	-6.976
C	-10.882	6.149	-5.103
C	-9.649	8.658	-9.339
H	-8.094	7.239	-8.999
C	-11.431	8.756	-7.722
C	-11.417	7.204	-5.808
C	-10.859	9.221	-8.879
H	-9.209	9.013	-10.266
H	-12.371	9.168	-7.362
H	-12.349	7.641	-5.459
H	-11.337	10.013	-9.448
O	-8.625	3.445	-7.202
O	-9.08	4.522	-4.903
P	-9.088	3.097	-5.673
O	-8.108	2.149	-5.019
O	-10.494	2.576	-5.835
Ca	-11.039	0.787	-6.982
P	-10.575	-1.283	-8.783
O	-9.551	-0.224	-8.431
O	-11.689	-1.318	-7.756
O	-10.03	-2.802	-8.979
C	-12.138	-5.837	-13.608
C	-11.362	-4.963	-12.886
C	-11.918	-3.778	-12.342
C	-13.313	-3.534	-12.53
C	-14.081	-4.451	-13.288
C	-13.508	-5.578	-13.823
H	-11.692	-6.741	-14.013
H	-10.312	-5.18	-12.722
C	-11.15	-2.835	-11.586
C	-13.917	-2.396	-11.94
H	-15.14	-4.248	-13.431
H	-14.107	-6.276	-14.4
C	-13.192	-1.522	-11.166
C	-11.809	-1.776	-11.007
H	-14.979	-2.224	-12.089
C	-9.697	-3.005	-11.349
C	-8.769	-3.105	-12.434
C	-9.206	-3.087	-10.058
C	-9.139	-2.826	-13.773
C	-7.409	-3.435	-12.158
C	-7.895	-3.549	-9.771
C	-8.211	-2.882	-14.785
H	-10.166	-2.551	-13.99
C	-6.48	-3.502	-13.225
C	-7.026	-3.714	-10.825
C	-6.87	-3.23	-14.513
H	-8.51	-2.653	-15.803
H	-5.449	-3.767	-13.002
H	-6.024	-4.085	-10.626
H	-6.149	-3.276	-15.324
O	-11.079	-0.874	-10.266
O	-11.26	2.201	-8.787
H	-10.52	2.043	-9.406
O	-9.329	-0.021	-5.274
C	-11.547	3.596	-8.759
H	-12.513	3.713	-8.265
H	-10.779	4.145	-8.208
H	-11.64	3.981	-9.777
C	-7.515	-4.029	-8.416
C	-7.543	-5.423	-8.177
C	-7.105	-3.142	-7.399
C	-8.011	-6.369	-9.145
C	-7.099	-5.931	-6.9
C	-6.654	-3.662	-6.129
C	-7.113	-1.73	-7.58
C	-8.033	-7.711	-8.871
H	-8.364	-6.009	-10.105
C	-7.133	-7.338	-6.656
C	-6.646	-5.044	-5.921
C	-6.236	-2.744	-5.115
H	-7.435	-1.324	-8.524
C	-6.744	-0.879	-6.569
C	-7.586	-8.207	-7.612
H	-8.4	-8.408	-9.618
H	-6.805	-7.695	-5.684
H	-6.304	-5.439	-4.973
C	-6.292	-1.391	-5.32
H	-5.884	-3.145	-4.173
H	-6.76	0.192	-6.734
H	-7.613	-9.275	-7.416
H	-6.002	-0.699	-4.537
C	-13.785	-0.338	-10.495
C	-13.628	0.939	-11.073
C	-14.419	-0.486	-9.244
C	-12.933	1.138	-12.307
C	-14.172	2.096	-10.404
C	-14.953	0.679	-8.576
C	-14.53	-1.751	-8.585
C	-12.779	2.391	-12.841
H	-12.526	0.274	-12.82
C	-14.014	3.381	-11.008
C	-14.827	1.934	-9.179
C	-15.596	0.516	-7.309
H	-14.112	-2.627	-9.067
C	-15.131	-1.861	-7.359
C	-13.332	3.531	-12.187
H	-12.247	2.52	-13.779
H	-14.443	4.243	-10.503
H	-15.246	2.807	-8.682
C	-15.678	-0.715	-6.713
H	-16.031	1.392	-6.835
H	-15.196	-2.831	-6.874
H	-13.217	4.514	-12.633
H	-16.174	-0.827	-5.753
C	-11.613	5.687	-3.887
C	-11.365	6.32	-2.65
C	-12.581	4.666	-3.991
C	-10.369	7.335	-2.493
C	-12.118	5.917	-1.484
C	-13.305	4.247	-2.814
C	-12.847	3.991	-5.221
C	-10.132	7.909	-1.271
H	-9.8	7.645	-3.362
C	-11.84	6.541	-0.229
C	-13.066	4.894	-1.597
C	-14.219	3.151	-2.919
H	-12.314	4.309	-6.106
C	-13.719	2.938	-5.281
C	-10.877	7.51	-0.123
H	-9.373	8.68	-1.174
H	-12.405	6.222	0.642
H	-13.609	4.576	-0.711
C	-14.412	2.505	-4.113
H	-14.752	2.838	-2.026
H	-13.884	2.422	-6.222
H	-10.68	7.983	0.834
H	-15.099	1.667	-4.18
C	-6.361	2.388	-8.732
C	-7.283	2.057	-9.756
C	-5.302	1.506	-8.415
C	-8.368	2.907	-10.144
C	-7.114	0.824	-10.491
C	-5.126	0.296	-9.183
C	-4.407	1.738	-7.322
C	-9.251	2.532	-11.13
H	-8.489	3.868	-9.659
C	-8.061	0.465	-11.499
C	-6.026	-0.003	-10.209
C	-4.072	-0.603	-8.838
H	-4.54	2.629	-6.719
C	-3.416	0.843	-7.017
C	-9.111	1.285	-11.804
H	-10.06	3.198	-11.418
H	-7.931	-0.483	-12.012
H	-5.904	-0.924	-10.772
C	-3.24	-0.343	-7.784
H	-3.964	-1.513	-9.421
H	-2.755	1.038	-6.177
H	-9.84	0.997	-12.553
H	-2.452	-1.042	-7.521
H	-8.668	-0.661	-5.639
H	-8.768	0.879	-5.068
P	-6.591	-0.364	0.838
Au	-7.712	-1.228	-0.954
C	-10.182	2.526	-1.068
C	-11.353	1.867	-1.432
C	-11.312	0.823	-2.351
C	-10.089	0.385	-2.865
C	-8.908	1.03	-2.471
C	-8.963	2.11	-1.598
H	-10.217	3.369	-0.384
H	-12.306	2.189	-1.029
H	-12.237	0.344	-2.664
H	-7.959	0.738	-2.907
H	-8.051	2.634	-1.331
C	-10.086	-0.743	-3.814
H	-11.054	-0.887	-4.296
C	-9.406	-1.983	-3.549
C	-9.636	-3.134	-4.294
C	-10.45	-3.451	-5.487
H	-11.141	-2.648	-5.752
H	-9.807	-3.626	-6.359
H	-11.025	-4.368	-5.32
C	-8.446	-2.311	-2.513
C	-8.16	-3.631	-2.734
C	-7.223	-4.59	-2.163
C	-7.426	-5.968	-2.337
C	-6.071	-4.16	-1.487
C	-6.512	-6.885	-1.83
H	-8.306	-6.313	-2.869
C	-5.167	-5.081	-0.973
H	-5.876	-3.097	-1.382
C	-5.382	-6.447	-1.141
H	-6.687	-7.948	-1.967
H	-4.282	-4.723	-0.456
H	-4.671	-7.166	-0.745
O	-8.896	-4.123	-3.802
N	-7.361	0.337	2.118
O	-5.393	0.716	0.435
O	-5.727	-1.586	1.48
C	-4.644	0.236	-0.633
C	-4.882	0.789	-1.906
C	-3.734	-0.779	-0.409
C	-4.245	0.255	-2.995
H	-5.565	1.628	-1.994
C	-3.15	-1.411	-1.554
C	-3.422	-0.892	-2.857
H	-4.394	0.682	-3.984
C	-4.403	-1.519	1.874
C	-3.408	-1.168	0.982
C	-4.14	-1.904	3.202
C	-2.06	-1.111	1.471
C	-2.85	-1.916	3.655
H	-4.978	-2.168	3.839
C	-1.783	-1.512	2.814
H	-2.631	-2.213	4.677
C	-2.356	-2.58	-1.445
H	-2.152	-2.987	-0.461
C	-2.894	-1.554	-3.992
H	-3.136	-1.166	-4.978
C	-1.867	-3.205	-2.567
H	-1.276	-4.11	-2.463
C	-2.136	-2.69	-3.853
H	-1.752	-3.202	-4.731
C	-0.983	-0.636	0.682
H	-1.176	-0.288	-0.327
C	-0.451	-1.472	3.293
H	-0.259	-1.791	4.314
C	0.298	-0.599	1.179
H	1.105	-0.227	0.555
C	0.573	-1.032	2.493
H	1.591	-1.003	2.872
C	-6.726	0.437	3.397
C	-7.254	-0.289	4.466
C	-5.582	1.213	3.571
C	-6.637	-0.232	5.711
H	-8.135	-0.905	4.31
C	-4.958	1.25	4.816
H	-5.178	1.767	2.732
C	-5.484	0.533	5.886
H	-7.048	-0.798	6.542
H	-4.059	1.844	4.946
H	-4.999	0.569	6.857
C	-8.684	0.937	1.944
H	-9.077	0.587	0.978
H	-9.354	0.544	2.718
C	-8.67	2.444	1.989
C	-9.731	3.143	2.569
C	-7.633	3.176	1.416
C	-9.76	4.529	2.572
H	-10.549	2.594	3.031
C	-7.643	4.569	1.413
H	-6.789	2.658	0.97
C	-8.708	5.254	2.001
H	-10.576	5.077	3.035
H	-6.814	5.104	0.965
O	-8.799	6.602	2.085
C	-7.764	7.363	1.505
H	-7.692	7.181	0.425
H	-8.024	8.408	1.679
H	-6.796	7.151	1.978
S-L3-INT2A-R
P	1.455	-4.984	2.311
Au	1.851	-2.808	1.624
C	2.265	-2.923	-4.18
C	2.491	-1.578	-4.452
C	2.36	-0.634	-3.438
C	2.016	-1.022	-2.141
C	1.798	-2.377	-1.878
C	1.916	-3.322	-2.891
H	2.348	-3.664	-4.971
H	2.747	-1.254	-5.456
H	2.506	0.422	-3.659
H	1.509	-2.688	-0.876
H	1.718	-4.369	-2.682
C	1.767	0.054	-1.116
H	1.957	1.011	-1.604
C	2.492	0.05	0.184
C	3.286	1.101	0.565
C	3.824	2.306	-0.111
H	3.49	3.216	0.398
H	4.921	2.285	-0.107
H	3.488	2.359	-1.148
C	2.376	-0.85	1.324
C	3.092	-0.213	2.316
C	3.361	-0.476	3.726
C	4.51	0.061	4.326
C	2.469	-1.209	4.522
C	4.766	-0.145	5.676
H	5.2	0.641	3.722
C	2.733	-1.418	5.87
H	1.547	-1.587	4.087
C	3.881	-0.889	6.453
H	5.665	0.274	6.121
H	2.029	-1.981	6.474
H	4.08	-1.05	7.509
O	3.662	0.942	1.847
N	1.612	-6.28	1.274
C	1.569	-7.628	1.768
C	2.664	-8.475	1.584
C	0.441	-8.091	2.445
C	2.629	-9.771	2.087
H	3.545	-8.127	1.055
C	0.426	-9.38	2.968
H	-0.412	-7.436	2.578
C	1.516	-10.225	2.791
H	3.483	-10.425	1.935
H	-0.449	-9.722	3.513
H	1.498	-11.234	3.191
C	2.209	-6.056	-0.043
H	2.233	-4.973	-0.208
H	3.258	-6.38	-0.065
O	-0.064	-5.203	2.899
O	2.375	-5.268	3.638
C	-0.331	-4.323	3.952
C	-1.018	-3.129	3.664
C	0.138	-4.649	5.207
C	-1.227	-2.227	4.678
H	-1.373	-2.954	2.654
C	-0.036	-3.694	6.257
C	-0.736	-2.478	5.983
H	-1.75	-1.294	4.484
C	1.994	-6.169	4.624
C	0.879	-5.916	5.398
C	2.815	-7.295	4.815
C	0.473	-6.912	6.342
C	2.467	-8.225	5.757
H	3.694	-7.41	4.191
C	1.283	-8.075	6.522
H	3.084	-9.106	5.909
C	1.428	-6.719	-1.146
C	0.076	-7.018	-1.01
C	2.049	-6.992	-2.369
C	-0.653	-7.577	-2.06
H	-0.419	-6.828	-0.062
C	1.34	-7.538	-3.424
H	3.106	-6.769	-2.496
C	-0.019	-7.846	-3.275
H	-1.702	-7.811	-1.913
H	1.817	-7.76	-4.373
O	-0.618	-8.406	-4.349
C	-1.947	-8.849	-4.199
H	-2.215	-9.324	-5.144
H	-2.035	-9.582	-3.386
H	-2.629	-8.011	-4.013
C	0.509	-3.887	7.551
H	1.073	-4.789	7.758
C	-0.902	-1.528	7.02
H	-1.423	-0.602	6.796
C	0.331	-2.943	8.535
H	0.754	-3.108	9.521
C	-0.39	-1.759	8.272
H	-0.521	-1.022	9.058
C	-0.731	-6.807	7.083
H	-1.368	-5.941	6.935
C	0.878	-9.063	7.453
H	1.508	-9.939	7.586
C	-1.101	-7.789	7.971
H	-2.03	-7.691	8.525
C	-0.288	-8.926	8.167
H	-0.589	-9.691	8.876
Ca	-0.832	2.412	-1.195
P	0.147	4.319	0.852
P	-1.637	-0.221	-3.705
O	-3.168	-0.645	-3.894
O	0.395	4.141	2.462
O	-1.027	-0.522	-5.163
O	0.687	5.835	0.5
O	-1.541	1.191	-3.231
O	0.952	3.259	0.129
O	-1.313	4.257	0.485
O	-0.981	-1.281	-2.763
O	-2.561	1.269	-0.013
O	-1.921	4.043	-2.526
C	-3.356	-3.768	-5.833
C	1.398	7.341	4.015
C	0.456	5.188	3.361
C	0.48	8.521	5.966
H	-0.201	8.523	6.814
C	-0.38	5.183	4.515
C	1.287	9.6	5.71
H	1.259	10.473	6.356
C	-3.32	-0.201	-8.653
C	-1.837	-0.431	-6.296
C	2.001	6.162	0.782
C	2.858	6.665	-0.243
C	-4.152	-2.745	-3.301
C	-2.816	-1.373	-6.539
C	2.207	8.481	3.767
H	2.871	8.493	2.911
C	4.705	6.594	1.368
C	2.411	6.125	2.099
C	1.405	6.176	3.179
C	-4.037	-4.593	-4.89
C	-5.155	-0.892	-10.077
H	-5.742	-0.781	-10.984
C	-4.281	-5.952	-5.211
H	-4.825	-6.566	-4.498
C	-2.29	0.715	-8.353
H	-2.079	1.524	-9.047
C	-0.323	6.271	5.36
H	-0.95	6.266	6.247
C	3.801	6.234	2.407
C	-1.576	0.637	-7.181
C	-3.628	-1.233	-7.718
C	-4.768	-2.038	-7.978
H	-5.071	-2.789	-7.259
C	0.508	7.384	5.123
C	-3.458	-1.957	-4.249
C	-5.505	-1.872	-9.125
H	-6.374	-2.501	-9.296
C	-3.166	-2.386	-5.526
C	4.183	6.88	0.089
H	4.845	7.308	-0.659
C	4.312	6.005	3.707
H	3.627	5.722	4.499
C	-4.465	-4.038	-3.663
H	-5.04	-4.656	-2.978
C	2.147	9.579	4.591
H	2.769	10.443	4.376
C	-3.122	-5.675	-7.31
H	-2.752	-6.109	-8.234
C	6.554	6.484	2.929
H	7.614	6.577	3.146
C	-2.896	-4.348	-7.04
H	-2.353	-3.729	-7.747
C	-2.929	1.556	1.342
H	-2.167	2.218	1.752
H	-3.89	2.078	1.383
H	-2.978	0.63	1.925
C	6.085	6.722	1.661
H	6.765	7.006	0.861
C	5.658	6.118	3.957
H	6.038	5.922	4.955
C	-3.835	-6.482	-6.396
H	-4.022	-7.526	-6.632
C	-4.088	-0.066	-9.836
H	-3.821	0.718	-10.54
C	-2.107	5.438	-2.276
H	-2.027	5.566	-1.198
H	-1.335	6.032	-2.776
H	-3.098	5.758	-2.618
H	-2.082	3.856	-3.465
H	-3.29	0.786	-0.434
O	0.3	0.09	-0.845
H	-0.463	-0.863	-2.013
C	-4.544	-2.168	-1.999
C	-5.234	-0.939	-1.953
C	-4.187	-2.83	-0.81
C	-5.657	-0.252	-3.129
C	-5.546	-0.349	-0.68
C	-4.6	-2.283	0.454
C	-3.405	-4.022	-0.798
C	-6.298	0.952	-3.054
H	-5.467	-0.703	-4.097
C	-6.21	0.914	-0.642
C	-5.235	-1.041	0.493
C	-4.357	-3.031	1.639
H	-2.986	-4.375	-1.731
C	-3.154	-4.692	0.365
C	-6.571	1.552	-1.796
H	-6.613	1.454	-3.965
H	-6.434	1.35	0.328
H	-5.509	-0.614	1.456
C	-3.674	-4.216	1.597
H	-4.717	-2.638	2.587
H	-2.543	-5.588	0.343
H	-7.083	2.509	-1.756
H	-3.491	-4.775	2.513
C	-0.571	1.674	-6.869
C	0.783	1.436	-7.158
C	-0.99	2.936	-6.408
C	1.238	0.183	-7.662
C	1.75	2.481	-6.946
C	-0.02	3.986	-6.236
C	-2.36	3.232	-6.143
C	2.564	-0.033	-7.912
H	0.511	-0.602	-7.838
C	3.124	2.214	-7.219
C	1.33	3.728	-6.49
C	-0.466	5.277	-5.822
H	-3.092	2.44	-6.251
C	-2.754	4.493	-5.781
C	3.522	0.993	-7.683
H	2.894	-0.995	-8.292
H	3.845	3.011	-7.057
H	2.057	4.523	-6.343
C	-1.795	5.53	-5.631
H	0.275	6.058	-5.69
H	-3.809	4.71	-5.642
H	4.57	0.803	-7.892
H	-2.119	6.53	-5.361
C	2.376	7.116	-1.57
C	3.043	6.695	-2.747
C	1.331	8.064	-1.657
C	4.124	5.758	-2.75
C	2.623	7.212	-4.022
C	0.862	8.493	-2.946
C	0.733	8.654	-0.507
C	4.784	5.426	-3.899
H	4.409	5.283	-1.82
C	3.341	6.845	-5.197
C	1.521	8.06	-4.093
C	-0.241	9.391	-3.024
H	1.121	8.409	0.473
C	-0.307	9.531	-0.621
C	4.403	5.989	-5.142
H	5.607	4.719	-3.862
H	3.028	7.278	-6.143
H	1.19	8.421	-5.063
C	-0.82	9.887	-1.894
H	-0.594	9.688	-4.007
H	-0.745	9.964	0.271
H	4.954	5.738	-6.043
H	-1.656	10.575	-1.962
C	-1.247	4.074	5.006
C	-0.752	3.28	6.064
C	-2.591	3.969	4.612
C	0.624	3.266	6.442
C	-1.654	2.449	6.809
C	-3.463	3.059	5.305
C	-3.15	4.797	3.601
C	1.066	2.519	7.494
H	1.334	3.849	5.869
C	-1.166	1.742	7.947
C	-2.983	2.352	6.403
C	-4.826	2.965	4.904
H	-2.52	5.502	3.074
C	-4.473	4.7	3.27
C	0.158	1.767	8.279
H	2.124	2.505	7.733
H	-1.872	1.16	8.532
H	-3.668	1.719	6.962
C	-5.32	3.764	3.916
H	-5.469	2.265	5.428
H	-4.876	5.359	2.509
H	0.521	1.209	9.134
H	-6.37	3.704	3.642
O	0.79	2.637	-2.946
H	0.389	2.436	-3.805
C	1.549	3.842	-3.027
H	2.395	3.723	-3.709
H	0.928	4.681	-3.356
H	1.911	4.039	-2.018
H	0.193	-0.265	0.056
S-L3-INT2A-S
P	1.892	-3.28	3.156
Au	1.346	-3.255	0.91
C	3.88	1.024	2.054
C	4.415	0.76	0.794
C	3.6	0.28	-0.226
C	2.235	0.072	-0.007
C	1.71	0.341	1.254
C	2.526	0.807	2.282
H	4.514	1.414	2.845
H	5.472	0.928	0.605
H	4.019	0.075	-1.209
H	0.644	0.252	1.434
H	2.089	1.031	3.251
C	1.385	-0.326	-1.189
H	1.534	0.417	-1.973
C	1.55	-1.693	-1.767
C	1.581	-1.953	-3.112
C	1.883	-1.138	-4.312
H	2.859	-1.395	-4.74
H	1.132	-1.297	-5.091
H	1.896	-0.073	-4.064
C	1.193	-2.92	-1.086
C	0.98	-3.818	-2.103
C	0.345	-5.129	-2.153
C	-0.42	-5.483	-3.275
C	0.394	-6.01	-1.066
C	-1.131	-6.677	-3.299
H	-0.475	-4.799	-4.116
C	-0.32	-7.202	-1.091
H	1	-5.754	-0.199
C	-1.09	-7.54	-2.204
H	-1.724	-6.93	-4.173
H	-0.265	-7.877	-0.241
H	-1.644	-8.474	-2.222
O	1.25	-3.246	-3.323
N	0.85	-2.384	4.09
C	1.141	-2.104	5.471
C	0.328	-2.634	6.476
C	2.25	-1.327	5.812
C	0.64	-2.406	7.811
H	-0.535	-3.233	6.209
C	2.572	-1.128	7.151
H	2.873	-0.912	5.028
C	1.772	-1.67	8.152
H	0.006	-2.825	8.587
H	3.455	-0.551	7.408
H	2.031	-1.519	9.197
C	-0.278	-1.69	3.456
H	-0.109	-0.606	3.504
H	-0.261	-1.98	2.396
O	3.305	-2.451	3.325
O	2.237	-4.669	3.938
C	4.407	-3.1	2.779
C	4.868	-2.671	1.52
C	4.986	-4.128	3.492
C	5.934	-3.319	0.953
H	4.367	-1.84	1.033
C	6.058	-4.85	2.877
C	6.54	-4.425	1.6
H	6.313	-3.004	-0.015
C	3.118	-4.717	5.016
C	4.461	-4.451	4.838
C	2.569	-5.092	6.255
C	5.298	-4.436	6.002
C	3.377	-5.145	7.359
H	1.511	-5.318	6.308
C	4.747	-4.8	7.268
H	2.967	-5.43	8.324
C	-1.627	-2.015	4.032
C	-2.499	-0.993	4.388
C	-2.047	-3.341	4.191
C	-3.777	-1.269	4.875
H	-2.187	0.045	4.298
C	-3.295	-3.631	4.712
H	-1.377	-4.153	3.918
C	-4.178	-2.593	5.042
H	-4.431	-0.446	5.132
H	-3.626	-4.655	4.857
O	-5.393	-2.974	5.498
C	-6.309	-1.96	5.844
H	-7.213	-2.47	6.179
H	-5.924	-1.331	6.658
H	-6.55	-1.324	4.981
C	6.638	-6	3.468
H	6.256	-6.353	4.42
C	7.606	-5.133	0.993
H	7.97	-4.794	0.026
C	7.662	-6.671	2.846
H	8.089	-7.553	3.314
C	8.162	-6.229	1.602
H	8.976	-6.767	1.125
C	6.655	-4.027	5.953
H	7.079	-3.712	5.006
C	5.576	-4.788	8.416
H	5.144	-5.079	9.37
C	7.429	-4.014	7.088
H	8.465	-3.692	7.027
C	6.892	-4.408	8.331
H	7.519	-4.4	9.219
Ca	-1.249	1.976	-1.335
P	-0.224	3.809	0.743
P	-2.049	-0.719	-3.78
O	-3.549	-1.212	-3.992
O	0.035	3.572	2.351
O	-1.39	-1.044	-5.212
O	0.319	5.334	0.45
O	-2.004	0.705	-3.339
O	0.573	2.792	-0.04
O	-1.693	3.759	0.406
O	-1.376	-1.736	-2.798
O	-2.933	0.751	-0.162
O	-2.267	3.665	-2.634
C	-3.578	-4.383	-5.862
C	1.107	6.72	3.967
C	0.116	4.598	3.275
C	0.215	7.887	5.939
H	-0.468	7.89	6.784
C	-0.72	4.593	4.429
C	1.05	8.948	5.704
H	1.043	9.809	6.366
C	-3.604	-0.866	-8.759
C	-2.173	-1.006	-6.368
C	1.651	5.606	0.708
C	2.509	6.087	-0.326
C	-4.485	-3.328	-3.378
C	-3.113	-1.986	-6.613
C	1.946	7.843	3.743
H	2.612	7.853	2.888
C	4.372	5.943	1.263
C	2.078	5.525	2.016
C	1.084	5.572	3.109
C	-4.256	-5.208	-4.918
C	-5.373	-1.652	-10.217
H	-5.941	-1.578	-11.14
C	-4.416	-6.589	-5.197
H	-4.944	-7.208	-4.476
C	-2.611	0.088	-8.454
H	-2.405	0.888	-9.16
C	-0.64	5.668	5.29
H	-1.267	5.661	6.178
C	3.473	5.584	2.307
C	-1.919	0.05	-7.267
C	-3.896	-1.896	-7.816
C	-4.993	-2.753	-8.093
H	-5.281	-3.506	-7.371
C	0.216	6.765	5.074
C	-3.791	-2.541	-4.326
C	-5.706	-2.634	-9.261
H	-6.543	-3.301	-9.445
C	-3.451	-2.987	-5.585
C	3.842	6.265	-0.005
H	4.509	6.682	-0.754
C	3.995	5.305	3.592
H	3.312	5.027	4.389
C	-4.748	-4.638	-3.723
H	-5.318	-5.261	-3.04
C	1.913	8.925	4.588
H	2.558	9.777	4.39
C	-3.194	-6.323	-7.261
H	-2.767	-6.768	-8.155
C	6.24	5.736	2.792
H	7.305	5.791	2.994
C	-3.046	-4.976	-7.032
H	-2.509	-4.354	-7.741
C	-3.28	0.977	1.209
H	-2.53	1.652	1.623
H	-4.255	1.469	1.287
H	-3.289	0.033	1.763
C	5.759	6.022	1.538
H	6.436	6.307	0.737
C	5.348	5.369	3.824
H	5.738	5.138	4.812
C	-3.895	-7.136	-6.343
H	-4.013	-8.197	-6.544
C	-4.347	-0.779	-9.963
H	-4.093	0.004	-10.673
C	-2.255	5.073	-2.388
H	-2.155	5.194	-1.31
H	-1.411	5.554	-2.893
H	-3.193	5.527	-2.725
H	-2.43	3.504	-3.578
H	-3.652	0.252	-0.582
O	-0.047	-0.192	-0.893
H	-0.786	-1.295	-2.132
C	-4.895	-2.75	-2.083
C	-5.585	-1.521	-2.036
C	-4.538	-3.412	-0.893
C	-6.009	-0.834	-3.212
C	-5.898	-0.931	-0.763
C	-4.951	-2.866	0.371
C	-3.757	-4.605	-0.881
C	-6.649	0.37	-3.138
H	-5.818	-1.285	-4.18
C	-6.562	0.331	-0.726
C	-5.586	-1.623	0.41
C	-4.708	-3.614	1.556
H	-3.337	-4.957	-1.815
C	-3.506	-5.275	0.282
C	-6.922	0.97	-1.879
H	-6.964	0.871	-4.049
H	-6.785	0.768	0.245
H	-5.86	-1.196	1.372
C	-4.025	-4.797	1.514
H	-5.068	-3.22	2.503
H	-2.894	-6.171	0.259
H	-7.434	1.927	-1.839
H	-3.843	-5.358	2.429
C	-0.922	1.092	-6.952
C	0.431	0.854	-7.241
C	-1.341	2.354	-6.492
C	0.887	-0.399	-7.745
C	1.399	1.898	-7.029
C	-0.372	3.404	-6.32
C	-2.711	2.65	-6.226
C	2.213	-0.615	-7.996
H	0.159	-1.184	-7.922
C	2.772	1.632	-7.302
C	0.979	3.146	-6.574
C	-0.817	4.695	-5.906
H	-3.443	1.858	-6.335
C	-3.106	3.91	-5.864
C	3.171	0.411	-7.767
H	2.542	-1.577	-8.375
H	3.494	2.429	-7.14
H	1.706	3.941	-6.427
C	-2.146	4.948	-5.715
H	-0.076	5.476	-5.773
H	-4.16	4.128	-5.725
H	4.219	0.221	-7.976
H	-2.47	5.948	-5.445
C	2.025	6.534	-1.654
C	2.692	6.113	-2.83
C	0.98	7.481	-1.741
C	3.773	5.176	-2.833
C	2.272	6.629	-4.106
C	0.511	7.91	-3.029
C	0.381	8.071	-0.59
C	4.433	4.843	-3.982
H	4.058	4.701	-1.904
C	2.99	6.263	-5.281
C	1.17	7.478	-4.177
C	-0.593	8.808	-3.108
H	0.77	7.827	0.39
C	-0.658	8.948	-0.704
C	4.052	5.407	-5.226
H	5.256	4.136	-3.945
H	2.677	6.696	-6.226
H	0.838	7.839	-5.147
C	-1.171	9.305	-1.978
H	-0.946	9.106	-4.09
H	-1.096	9.382	0.188
H	4.603	5.156	-6.126
H	-2.008	9.992	-2.046
C	-1.598	3.492	4.923
C	-1.104	2.697	5.981
C	-2.942	3.386	4.528
C	0.273	2.684	6.358
C	-2.005	1.867	6.725
C	-3.814	2.477	5.221
C	-3.501	4.214	3.517
C	0.715	1.937	7.411
H	0.982	3.267	5.786
C	-1.517	1.16	7.864
C	-3.334	1.769	6.319
C	-5.177	2.383	4.82
H	-2.871	4.92	2.991
C	-4.824	4.117	3.186
C	-0.193	1.184	8.195
H	1.773	1.923	7.65
H	-2.224	0.578	8.448
H	-4.019	1.137	6.879
C	-5.672	3.182	3.833
H	-5.82	1.683	5.344
H	-5.227	4.777	2.426
H	0.17	0.626	9.051
H	-6.721	3.122	3.558
O	0.385	2.056	-3.106
H	-0.013	1.95	-3.984
C	1.441	3.015	-3.159
H	2.251	2.664	-3.806
H	1.078	3.98	-3.522
H	1.8	3.127	-2.136
H	-0.243	-0.821	-0.175
S-L3-INT2B-R
C	0.928	3.864	-2.442
C	0.804	5.194	-2.091
C	1.949	6.039	-2.213
C	3.128	5.508	-2.815
C	3.126	4.178	-3.291
C	2.054	3.325	-3.117
H	1.082	7.78	-1.264
C	1.967	7.375	-1.743
C	4.269	6.337	-2.952
H	4.001	3.812	-3.822
C	4.254	7.63	-2.495
C	3.094	8.148	-1.879
H	5.159	5.924	-3.421
H	5.135	8.257	-2.6
H	3.095	9.168	-1.506
C	-0.514	5.734	-1.674
C	-1.138	6.766	-2.448
C	-1.193	5.222	-0.585
C	-0.595	7.249	-3.666
[truncated: 9,786 more rows]
